# Supplementary material for: The inconsistent regulation of HOXC13 on different keratins and the regulation mechanism on HOXC13 in cashmere goat (Capra hircus)
Source: BMC Genomics. 2018 Aug 23;19:630. doi: 10.1186/s12864-018-5011-4 (PMC6107959; doi:10.1186/s12864-018-5011-4)
Supplement: Supplementary file 1 — The sequences of primers and oligonucleotides. (XLSX 11 kb) [file 12864_2018_5011_MOESM1_ESM.xlsx]

## Sheet: Sheet1
The sequences of primers and oligonucleotides
Gene Name	Forward primer	Reverse primer	TM (°C)
ACTB	TGAACCCCAAAGCCAACC	AGAGGCGTACAGGGACAGCA	60
HOXC13	ACAGCCCGAAGTCAACAG	TTT GTG GTA GCC GAG ATGC	60
KRT35	CTCTGCCTCAAGAAGAATCA	TCA TAC TGG CAC CTC ATC TC	56.5
KRT84	GTGGTCTCGGCTATGGCTTC	TCT CTG GGC ATT GGG GTC	56.5
DSG4	GACGAAGAAGGCACTGACAA	CATAATCCAGCATCTTGACGAC	60
KRT1	ATCAAGTCCCTCAACAATCAGT	TCCTGGTGGAGGTGTTTATCTG	62
KRT2	GGCGTACCACAGCAAGTATGA	CATTCTCTCCCCGCTGCTC	62
KRT1 promoter 362	ggGGTACCTGTGACAGGAGGTTATGAAATC	ccgCTCGAGCACGTCCAGAGAAAGGAAAGAA	Tounch down
KRT1 promoter 760	ggGGTACCATGCCATCCATTTGCACCTGTT	ccgCTCGAGCACGTCCAGAGAAAGGAAAGAA	Tounch down
KRT1 promoter 1475	ggGGTACCCAGTCCTGGTGCCTGGTCAGT	ccgCTCGAGCACGTCCAGAGAAAGGAAAGAA	Tounch down
krt2 promoter 806	ggGGTACCGTTATGTTCTGGCTTTTTGGC	CTCCACCTCCTCCTCTTCCT	Tounch down
krt2 promoter 1402	ggGGTACCGGGAACACTGGGGACTCAAAT	CTCCACCTCCTCCTCTTCCT	Tounch down
krt2 promoter 2042	ggGGTACCCTGGGGGAAAAAAGTCAAGCA	CTCCACCTCCTCCTCTTCCT	Tounch down
krt38 promoter 388	ggGGTACCTCGATAATCACTACGCCCATAAC	ccgCTCGAGCCTGCCTTGATTCTCTACCTAC	Tounch down
krt38 promoter 787	ggGGTACCCTTTGACTCTTGCATTTCATGG	ccgCTCGAGCCTGCCTTGATTCTCTACCTAC	Tounch down
krt38 promoter 1413	CTCAGAGCCCTGCCTAATAC	ccgCTCGAGCCTGCCTTGATTCTCTACCTAC	Tounch down
krt38 promoter 3025	ggGGTACCGAAGATAGCACCCCAAAGACAC	ccgCTCGAGCCTGCCTTGATTCTCTACCTAC	Tounch down
krt84 promoter 445	ctaGCTAGCCCATTCTAACTTTCTGGTGGTT	ccgCTCGAGCTGACTCTGTAGGAGCGGCAA	Tounch down
krt84 promoter 891	ctaGCTAGCTGGCACCAAGCACATTACCTGA	ccgCTCGAGCTGACTCTGTAGGAGCGGCAA	Tounch down
krt84 promoter 2073	ctaGCTAGCTCAACGGACTGAATGTGGGATA	ccgCTCGAGCTGACTCTGTAGGAGCGGCAA	Tounch down
Hoxc13 promoter 365	CCTTTGCGGGTTGGAATCAGTC	GCAGGAGCAGCGAAGTCGTCATG	Tounch down
Hoxc13 promoter 703	CCGCGCTAGCAACCCAATCTCGACATCAAAG	GCAGGAGCAGCGAAGTCGTCATG	Tounch down
Hoxc13 promoter 1396	CCGCGCTAGCAGTCCGACAAGTCGGGAAATTGG	GCAGGAGCAGCGAAGTCGTCATG	Tounch down
Hoxc13 promoter 365 mut	CCTTTGCGGGTTGGAATCAGTC	CGGGATCCGGAAATCACCGGCTCCAGCCT	Tounch down
	CGGGATCCGGTGTACCCGCATGCGTAGAG	GCAGGAGCAGCGAAGTCGTCATG	Tounch down
wt Hoxc13 clone	ggGGTACCAGAAGGTAGGAGGGATGGGGGAG	cgGAATTCGCGACATAAATAGACGGGGCGG	Tounch down
ΔHoxc13	ggGGTACCAGAAGGTAGGAGGGATGGGGGAG	CGGGATCCTCATTCCTTTGAGCAGTACAC	Tounch down
Hoxc13 929mut	ggGGTACCAGAAGGTAGGAGGGATGGGGGAG	ACG GGT CTG GAA CCA GAT GGT GAC CTG GCG	Tounch down
	GCG CCA GGT CAC CAT CTG GTT CCA GAC CCG	ggGGTACCAGAAGGTAGGAGGGATGGGGGAG	Tounch down
Hoxc13 812mut	ggGGTACCAGAAGGTAGGAGGGATGGGGGAG	AGCTCCTTCAGCCGCACCTTGGTGTAGGGCA	Tounch down
	ACACCAAGGTGCGGCTGAAGGAGCTAGAGAA	ggGGTACCAGAAGGTAGGAGGGATGGGGGAG	Tounch down
KRT2 Promoter-GFP	ATTTGCGGCCGCTTTATTGAATTTGTTACGGTATT	CGGGATCCGACTCAGTGCTGCTGTTGGAAG	Tounch down
LEF1 clone	GGGGTACCGCGGAGATTATACAGTGGTC	CGGAATTCAGTGACCTCAGGGTGAAGTTG	Tounch down
ΔLEF1	GGGGTACCGCGGAGATTATACAGTGGTC	CGGAATTCTCAACCAGGAGGACCAGGAATC	Tounch down
HOXC13-3′-UTR	CCGCTCGAGCCG ACT GAC ATT TCC CTC CT	ATTTGCGGCCGCGGT TTG TGG GTT CTT TTT TCTT	Tounch down
HOXC13 MethPrimer	GTTATAGTTGGGGTTATTCGGTT	TTCCAACCCGCAAAAATCTCTAA	52
chi-miR-200a mimics	UAACACUGUCUGGUAACGAUG
chi-miR-200a mimics N.C	UUGUACUACACAAAAGUACUG
chi-miR-200a inhibitor	CAUCGUUACCAGACAGUGUUA
chi-miR-200a inhibitor N.C	CAGUACUUUUGUGUAGUACAA
