# Supplementary material for: The inconsistent regulation of HOXC13 on different keratins and the regulation mechanism on HOXC13 in cashmere goat (Capra hircus)
Source: BMC Genomics. 2018 Aug 23;19:630. doi: 10.1186/s12864-018-5011-4 (PMC6107959; doi:10.1186/s12864-018-5011-4)
Supplement: Supplementary file 2 — Gene ontology enrichment result of differentially expressed genes between anagen and telogen. (XLSX 17 kb) [file 12864_2018_5011_MOESM2_ESM.xlsx]

## Sheet: all bp analysis
Gene ontology enrichment result of differentially expressed genes between anagen and telogen
Analysis Type:	PANTHER Overrepresentation Test (release 20170413)
Annotation Version and Release Date:	GO Ontology database Released 2017-10-24
Analyzed List:	upload_1 (Bos taurus)
Reference List:	Bos taurus (all genes in database)
Bonferroni correction:	TRUE
Bonferroni count:	7200
GO biological process complete	Bos taurus - REFLIST (20087)	upload_1 (1949)	upload_1 (expected)	upload_1 (over/under)	upload_1 (fold Enrichment)	upload_1 (P-value)
NADH dehydrogenase complex assembly (GO:0010257)	41	20	3.98	+	5.03	6.31e-05
mitochondrial respiratory chain complex I assembly (GO:0032981)	41	20	3.98	+	5.03	6.31e-05
mitochondrial respiratory chain complex I biogenesis (GO:0097031)	42	20	4.08	+	4.91	9.33e-05
ATP synthesis coupled proton transport (GO:0015986)	28	13	2.72	+	4.79	0.0405
energy coupled proton transport, down electrochemical gradient (GO:0015985)	28	13	2.72	+	4.79	0.0405
mitochondrial respiratory chain complex assembly (GO:0033108)	66	23	6.4	+	3.59	0.00206
mitochondrial translational initiation (GO:0070124)	79	23	7.67	+	3	0.0396
mitochondrial translation (GO:0032543)	102	27	9.9	+	2.73	0.0358
mitochondrial gene expression (GO:0140053)	114	30	11.06	+	2.71	0.0124
positive regulation of cell death (GO:0010942)	401	73	38.91	+	1.88	0.00369
positive regulation of apoptotic process (GO:0043065)	379	68	36.77	+	1.85	0.0145
amide biosynthetic process (GO:0043604)	498	89	48.32	+	1.84	0.000478
positive regulation of programmed cell death (GO:0043068)	382	68	37.06	+	1.83	0.0187
translation (GO:0006412)	427	75	41.43	+	1.81	0.00943
peptide biosynthetic process (GO:0043043)	442	77	42.89	+	1.8	0.00921
cellular amide metabolic process (GO:0043603)	639	107	62	+	1.73	0.000571
peptide metabolic process (GO:0006518)	532	86	51.62	+	1.67	0.0399
regulation of anatomical structure morphogenesis (GO:0022603)	698	112	67.73	+	1.65	0.00225
cell migration (GO:0016477)	588	94	57.05	+	1.65	0.0231
oxidation-reduction process (GO:0055114)	837	129	81.21	+	1.59	0.00239
positive regulation of transcription from RNA polymerase II promoter (GO:0045944)	956	145	92.76	+	1.56	0.00109
positive regulation of gene expression (GO:0010628)	1475	218	143.12	+	1.52	5.38e-06
cellular nitrogen compound biosynthetic process (GO:0044271)	1907	281	185.03	+	1.52	1.65e-08
positive regulation of RNA metabolic process (GO:0051254)	1264	186	122.64	+	1.52	0.000146
positive regulation of RNA biosynthetic process (GO:1902680)	1210	178	117.4	+	1.52	0.000308
positive regulation of nucleic acid-templated transcription (GO:1903508)	1210	178	117.4	+	1.52	0.000308
positive regulation of transcription, DNA-templated (GO:0045893)	1210	178	117.4	+	1.52	0.000308
small molecule metabolic process (GO:0044281)	1286	187	124.78	+	1.5	0.000303
positive regulation of macromolecule biosynthetic process (GO:0010557)	1381	200	134	+	1.49	0.000132
regulation of cell death (GO:0010941)	1183	171	114.78	+	1.49	0.00173
positive regulation of biosynthetic process (GO:0009891)	1484	213	143.99	+	1.48	8.6e-05
regulation of programmed cell death (GO:0043067)	1108	159	107.51	+	1.48	0.00708
positive regulation of cellular biosynthetic process (GO:0031328)	1464	210	142.05	+	1.48	0.000115
regulation of apoptotic process (GO:0042981)	1094	156	106.15	+	1.47	0.0127
positive regulation of nucleobase-containing compound metabolic process (GO:0045935)	1453	207	140.98	+	1.47	0.000245
regulation of cell proliferation (GO:0042127)	1142	162	110.81	+	1.46	0.0107
positive regulation of multicellular organismal process (GO:0051240)	1115	158	108.19	+	1.46	0.0154
transcription, DNA-templated (GO:0006351)	1100	155	106.73	+	1.45	0.0261
nucleic acid-templated transcription (GO:0097659)	1101	155	106.83	+	1.45	0.0274
organonitrogen compound biosynthetic process (GO:1901566)	1128	158	109.45	+	1.44	0.0288
negative regulation of gene expression (GO:0010629)	1221	171	118.47	+	1.44	0.0115
RNA biosynthetic process (GO:0032774)	1109	155	107.6	+	1.44	0.04
regulation of transcription from RNA polymerase II promoter (GO:0006357)	1630	227	158.16	+	1.44	0.000293
biosynthetic process (GO:0009058)	2817	392	273.33	+	1.43	8.67e-10
organic substance biosynthetic process (GO:1901576)	2748	380	266.63	+	1.43	5.45e-09
cellular biosynthetic process (GO:0044249)	2678	370	259.84	+	1.42	1.35e-08
macromolecule biosynthetic process (GO:0009059)	2042	281	198.13	+	1.42	1.67e-05
nucleobase-containing compound biosynthetic process (GO:0034654)	1361	186	132.06	+	1.41	0.0175
cellular macromolecule biosynthetic process (GO:0034645)	2008	274	194.83	+	1.41	5.92e-05
organic cyclic compound biosynthetic process (GO:1901362)	1512	206	146.71	+	1.4	0.00592
heterocycle biosynthetic process (GO:0018130)	1420	193	137.78	+	1.4	0.0157
gene expression (GO:0010467)	2241	303	217.44	+	1.39	2.01e-05
anatomical structure morphogenesis (GO:0009653)	1600	216	155.24	+	1.39	0.00586
positive regulation of cellular metabolic process (GO:0031325)	2441	322	236.85	+	1.36	7.06e-05
positive regulation of metabolic process (GO:0009893)	2599	342	252.18	+	1.36	2.8e-05
positive regulation of nitrogen compound metabolic process (GO:0051173)	2359	310	228.89	+	1.35	0.000204
positive regulation of macromolecule metabolic process (GO:0010604)	2425	318	235.29	+	1.35	0.000159
regulation of developmental process (GO:0050793)	1790	234	173.68	+	1.35	0.0193
cellular nitrogen compound metabolic process (GO:0034641)	3347	435	324.75	+	1.34	5.03e-07
regulation of multicellular organismal process (GO:0051239)	2047	266	198.62	+	1.34	0.00575
regulation of signal transduction (GO:0009966)	2328	300	225.88	+	1.33	0.00204
positive regulation of cellular process (GO:0048522)	3907	502	379.09	+	1.32	4.9e-08
regulation of cell communication (GO:0010646)	2526	321	245.09	+	1.31	0.00254
positive regulation of biological process (GO:0048518)	4323	548	419.45	+	1.31	2.94e-08
regulation of signaling (GO:0023051)	2549	323	247.32	+	1.31	0.00299
cellular developmental process (GO:0048869)	2628	333	254.99	+	1.31	0.0019
cell differentiation (GO:0030154)	2561	321	248.49	+	1.29	0.00852
negative regulation of biological process (GO:0048519)	3771	464	365.89	+	1.27	0.00014
regulation of gene expression (GO:0010468)	3378	415	327.76	+	1.27	0.00126
developmental process (GO:0032502)	3920	481	380.35	+	1.26	9.71e-05
regulation of response to stimulus (GO:0048583)	2873	351	278.76	+	1.26	0.0245
negative regulation of cellular process (GO:0048523)	3458	421	335.52	+	1.25	0.00264
anatomical structure development (GO:0048856)	3667	445	355.8	+	1.25	0.00154
organic cyclic compound metabolic process (GO:1901360)	3009	365	291.96	+	1.25	0.0282
system development (GO:0048731)	2985	361	289.63	+	1.25	0.0421
metabolic process (GO:0008152)	7526	910	730.23	+	1.25	4.37e-13
regulation of biosynthetic process (GO:0009889)	3313	400	321.45	+	1.24	0.0131
cellular metabolic process (GO:0044237)	6535	789	634.08	+	1.24	7.97e-10
multicellular organism development (GO:0007275)	3337	401	323.78	+	1.24	0.0201
regulation of cellular biosynthetic process (GO:0031326)	3274	392	317.67	+	1.23	0.0378
regulation of metabolic process (GO:0019222)	5118	610	496.59	+	1.23	3.35e-05
organic substance metabolic process (GO:0071704)	6990	833	678.23	+	1.23	1.75e-09
regulation of cellular metabolic process (GO:0031323)	4843	572	469.91	+	1.22	0.000504
regulation of macromolecule metabolic process (GO:0060255)	4754	561	461.27	+	1.22	0.000822
primary metabolic process (GO:0044238)	6671	787	647.27	+	1.22	1.54e-07
regulation of nitrogen compound metabolic process (GO:0051171)	4634	540	449.63	+	1.2	0.00791
regulation of primary metabolic process (GO:0080090)	4720	548	457.97	+	1.2	0.00987
nitrogen compound metabolic process (GO:0006807)	6159	712	597.6	+	1.19	0.000129
cellular macromolecule metabolic process (GO:0044260)	4888	565	474.27	+	1.19	0.0106
cellular process (GO:0009987)	12618	1345	1224.3	+	1.1	4.19e-05
biological_process (GO:0008150)	15968	1657	1549.34	+	1.07	1.62e-06
Unclassified (UNCLASSIFIED)	4119	292	399.66	-	0.73	0
system process (GO:0003008)	1917	99	186	-	0.53	1.54e-09
nervous system process (GO:0050877)	1548	55	150.2	-	0.37	2.26e-16
G-protein coupled receptor signaling pathway (GO:0007186)	1603	51	155.54	-	0.33	5.87e-20
sensory perception (GO:0007600)	1309	25	127.01	-	< 0.2	9.48e-26
detection of stimulus (GO:0051606)	1099	11	106.63	-	< 0.2	1.73e-29
sensory perception of chemical stimulus (GO:0007606)	1044	6	101.3	-	< 0.2	1.04e-32
detection of stimulus involved in sensory perception (GO:0050906)	1021	5	99.07	-	< 0.2	5.43e-33
detection of chemical stimulus involved in sensory perception (GO:0050907)	979	3	94.99	-	< 0.2	6.26e-34
detection of chemical stimulus (GO:0009593)	1000	3	97.03	-	< 0.2	7.85e-35
sensory perception of smell (GO:0007608)	969	2	94.02	-	< 0.2	5.06e-35
